# Supplementary material for: Biosynthesis of Amino Acids in Xanthomonas oryzae pv. oryzae Is Essential to Its Pathogenicity
Source: Microorganisms. 2019 Dec 13;7(12):693. doi: 10.3390/microorganisms7120693 (PMC6956189; doi:10.3390/microorganisms7120693)
Supplement: Supplementary file 1 [file microorganisms-07-00693-s001.zip]

Archive with 5 entries (5 files):
- Fig S1N.docx
- Fig S2N.docx
- Fig S3N.docx
- table S1.doc
- table S2.doc
